# Supplementary material for: Pat1 promotes processing body assembly by enhancing the phase separation of the DEAD-box ATPase Dhh1 and RNA
Source: eLife. 2019 Jan 16;8:e41415. doi: 10.7554/eLife.41415 (PMC6366900; doi:10.7554/eLife.41415)
Supplement: Source code file 1. [file elife-41415-code.m]

% Round cell detector for Ruchika's screens


% Parameters
YeastMeanDiam=100;
handles.lowThresh=20; %minimum intensity of signal to identify cell
handles.minPartDistn=51; %minimum distance between cells

% Questions -> Pascal
cellcount=[];
arrayerro=[];
numIm=1;
pathName=uigetdir();

selectedImage = rdir([pathName,'\**\*.nd2']) %rdir should be obtained from Matlab Central website

IntNE=[];

for numIm=1:size(selectedImage,1) 
    
    try
        r = bfopen([selectedImage(numIm).name]); % bfopen should be obtained from the bio-format authors
        b=r{1, 1}{2, 1} ;
        a=r{1, 1}{1, 1} ;
        %save image for counting dots underdiatrack
        imwrite(uint16(b),['C:\TempRuchb\','ForDiatrack1',num2str(1000+numIm),'.tif'],'tif');
        a=double(a);
        
        
        % find strong gradients
        edgeplot=edge((Gauss2D(a,1)),'log',0);
        [FX,FY] = gradient(Gauss2D(a,1));
        gradInt=(FX.^2+FY.^2).^0.5;
        imshow((FX.^2+FY.^2).^0.5+3000*edgeplot,[])
        threshQuantileGrad = quantile(gradInt(:),0.70);
        edgeplot((gradInt<threshQuantileGrad))=0;
        
        boundaries = bwboundaries(edgeplot);
        bufIm=edgeplot.*0;
        
        for k=1:size(boundaries,1)%k=100
            b = boundaries{k};
            for cpt=3:2:(size(b,1)-3)
                try
                    rad=([b(cpt+2,2), b(cpt+2,1)]- [b(cpt-2,2), b(cpt-2,1)]);
                    coo1=(round([b(cpt,2), b(cpt,1)]+round(0.2*100* ([-rad(2),rad(1)]))));
                    coo2=(round([b(cpt,2), b(cpt,1)]-round(0.2*100* ([-rad(2),rad(1)]))));
                    [x y]=bresenham(coo1(1),coo1(2),coo2(1),coo2(2));
                    linearInd = sub2ind(size(edgeplot), y, x);
                    bufIm(linearInd)=bufIm(linearInd)+1;
                catch
                    continue
                end
            end
        end
        
        imshow(a+50*(bufIm(1:size(a,1),1:size(a,2))),[])
        bufIm=bufIm(1:size(a,1),1:size(a,2));        
        handles.filtImg=Gauss2D(imdilate(bufIm,strel('disk',5)),5);
        %find local maximas and impose requirements of contrast
        
        c=maxfilt2(handles.filtImg,handles.minPartDistn);
        newimg1=zeros(size(c));
        imSameMax=c-handles.filtImg;
        f=find(imSameMax==0 & c>0);
        imshow(a,[]);hold on;
        LocMaxList=f;
        handles.LocMaxList=LocMaxList;
        [LocMaxImgX,LocMaxImgY,LocMaxImgZ]=ind2sub(size(handles.filtImg),LocMaxList);
        plot(LocMaxImgY,LocMaxImgX,'r+','MarkerSize',2);
        handles.IndexSelect=LocMaxList;
        IndexSelect=handles.IndexSelect(handles.filtImg(handles.IndexSelect)>=handles.lowThresh);%min(handles.filtImg(:))
        [LocMaxImgX,LocMaxImgY,LocMaxImgZ]=ind2sub(size(handles.filtImg),IndexSelect);
        hold on;plot(LocMaxImgY,LocMaxImgX,'b+','MarkerSize',2);%imshow(handles.filtImg,[])
        hold off;
        
        
        
        [VX,VY]=voronoi(LocMaxImgY,LocMaxImgX);
        bufSep=0.*a+1;
        for pp=1:size(VX,2)
            try
                [jo,ko]=bresenham(VY(1,pp),VX(1,pp),VY(2,pp),VX(2,pp));
                fil1=jo>0 & ko>0;
                jo=jo(fil1);
                ko=ko(fil1);
                fil2=jo<size(a,1) & ko<size(a,2);
                jo=jo(fil2);
                ko=ko(fil2);
                linind=sub2ind(size(a),jo,ko);
                bufSep(linind)=0;
            catch
                continue
            end
        end
        
        wat=gradInt;imshow(a+10000*bwmorph(1-bufSep,'dilate'),[])
        temp=0.*bufSep;temp(IndexSelect)=1;temp=imdilate(temp,strel('disk',19));
        wat=imimposemin(wat,temp+(1-bufSep));
        waterIm=double(watershed(wat));%
        imshow(waterIm+temp+(1-bufSep),[]);
        
        for z=1:5
            imshow(a,[]);pause(0.2)
            imshow((waterIm)>1,[]);pause(0.2)
        end
        cellcount(numIm)=max(max(waterIm))
 
    catch
        'error at'
        numIm
        numIm=numIm+1;
        arrayerro(numIm)=numIm;
        continue
    end
end

llo=zeros(1600,202)
llo=char(llo)
for oo=1:1600
    llo(oo,1:size(selectedImage(oo).name,2))=selectedImage(oo).name;
end
pause();
%note:

%llo contains your file names in a format you can copy paste into your excel table. cellcount variable can also be 
%pasted in your excel table. The image sequence that you need to quantify  with diatrack are now in order in folder C:\TempRuchb\. Track
%them and export the number of Pbodies ('File ... Export ... data from most recent plot') to the same excel table. 
